# Supplementary material for: Integrated morphological and transcriptome profiles reveal a highly-developed extrusome system associated to virulence in the notorious fish parasite, Ichthyophthirius multifiliis
Source: Virulence. 2023 Aug 7;14(1):2242622. doi: 10.1080/21505594.2023.2242622 (PMC10411306; doi:10.1080/21505594.2023.2242622)
Supplement: Supplemental Material [file KVIR_A_2242622_SM6355.zip]

Archive with 2 entries (2 files):
- Fig. S1.jpg
- Table S1 (4).docx
